# Supplementary material for: Resolution of ribosomal stalling by EF-P and ABCF ATPases YfmR and YkpA/YbiT
Source: Nucleic Acids Res. 2024 Jun 29;52(16):9854–66. doi: 10.1093/nar/gkae556 (PMC11381351; doi:10.1093/nar/gkae556)
Supplement: gkae556_Supplemental_Files [file gkae556_supplemental_files.zip]

Archive with 2 entries (2 files):
- Supplementary_Table_1.xlsx
- Takada_SI.pdf
